# Supplementary material for: An improved cytological assay for R-loop detection in Saccharomyces cerevisiae utilizing a catalytically inactive RNase H
Source: G3 (Bethesda). 2025 Apr 10;15(6):jkaf072. doi: 10.1093/g3journal/jkaf072 (PMC12134985; doi:10.1093/g3journal/jkaf072)
Supplement: jkaf072_Supplementary_Data [file jkaf072_supplementary_data.zip]

Archive with 11 entries (11 files):
- Figure_S1_G3-2024-405428.pdf
- Figure_S2_G3-2024-405428.pdf
- Figure_S3_G3-2024-405428.pdf
- Figure_S4_G3-2024-405428.pdf
- Figure_S5_G3-2024-405428.pdf
- Figure_S6_G3-2024-405428.pdf
- Supplemental_Methods_G3-2024-405428.docx
- Table_S1_G3-2024-405428.pdf
- Table_S2_G3-2024-405428.pdf
- Table_S3_G3-2024-405428.pdf
- Table_S4_G3-2024-405428.pdf
